# Supplementary material for: Inhibition of the Pim1 Oncogene Results in Diminished Visual Function
Source: PLoS One. 2012 Dec 26;7(12):e52177. doi: 10.1371/journal.pone.0052177 (PMC3530609; doi:10.1371/journal.pone.0052177)
Supplement: Table S1 — List of primers for real-time PCR and in situ hybridization. (XLSX) [file pone.0052177.s001.xlsx]

## Sheet: Sheet1
Real-time PCR
Primer	Sequence
jak1 forward	tgacgggacacagactccacct
jak1 reverse	gtctgtgagggatacggtaagaagga
jak2a forward	tctgctgtgtttatttgcgttcaagc
jak2a reverse	acagcagcagaggggaaatcca
jak2b forward	tgctggtgcgcagccctcta
jak2b reverse	acgtggatgtaaaaatgcacagctct
stat1 forward	cgtaatggcggccgacacg
stat1 reverse	tcttgcttgtcagtgggcttgga
socs1 forward	cccaggcagagtaccgtggct
socs1 reverse	ctccacagtcatgggacccca
socs3a forward	acttgaacgacagacactgtggaac
socs3a reverse	cacaggcgatcctcagacacaga
ptpn6 forward	tggactgcgacattgacatccaga
ptpn6 reverse	actgcagcacagccaagtagatga
cish forward	tgcggccactttaggaacggttg
cish reverse	acttccagtcaaggcagcgca
pim1 forward	tgcatggagtactgctgttggtgg
pim1 reverse	tccaacatatgcacagcagacgagt
pim2 forward	tcgtgagtttgtgtaaacactgggg
pim2 reverse	tgcaaacccaagccaaaaatgcaagg
spry4 forward	ggacctcgctggtctgtattttctca
spry4 reverse	tccacggcgggttcgattgc
myca forward	tgagatccctgaggtcgcgaa
myca reverse	tcgctctttcgcctcagctgt
bcl2l1 forward	gcagatgacacatgtctgtgtgagt
bcl2l1 reverse	tttaaacccgcccatcgaggtt
in situ hybridization
Primer	Sequence
socs1 forward	CGCCCGATTTTGGAAGCGGC
socs1 reverse	GCTGCAGGGACTGCACTGGC
socs3a forward	TGCAATCCGTGCCCCGCTTT
socs3a forward	GGCGCCATCAGCGGGAAAGA
stat3 forward	CTGGGCGTATGCGGCCAACA
stat3 reverse	GGCCCACCGATGCAAGCGAT
pim1 forward	TCGCCGGCCGTCTTAAGTT
pim1 reverse	GTGTTCCCCGGCTCCTCCCT
